# Supplementary material for: Persian leopard's (Panthera pardus saxicolor) unnatural mortality factors analysis in Iran
Source: PLoS One. 2018 Apr 25;13(4):e0195387. doi: 10.1371/journal.pone.0195387 (PMC5918793; doi:10.1371/journal.pone.0195387)
Supplement: S1 Table — (CSV) [file pone.0195387.s001.csv]

Name	Lon	Lat
P. pardus	942948.49	4146973.37
P. pardus	944949.51	4143415.84
P. pardus	940937.1	4147801
P. pardus	925281.98	4149959.95
P. pardus	926599.36	4148994.35
P. pardus	937183.51	4147263.13
P. pardus	924912.25	4149880.47
P. pardus	932602.33	4148451.34
P. pardus	945465.75	4143415.01
P. pardus	923386.37	4149509.07
P. pardus	931976.24	4148745.58
P. pardus	931239.75	4148771.54
P. pardus	943398.75	4146151.25
P. pardus	238324.17	4324713.94
P. pardus	1358736.9	3912525.27
P. pardus	723975.97	3985468.1
P. pardus	159768.45	4262513.19
P. pardus	520725.97	3979428.51
P. pardus	61203.07	3750354.51
P. pardus	65835.14	3752923.21
P. pardus	143251.59	3687828.26
P. pardus	140786.5	3673825.84
P. pardus	520999.32	3237478.3
P. pardus	604673.91	3942444.69
P. pardus	636059.77	3966982.83
P. pardus	1396373.25	3888038.54
P. pardus	1376767.43	3942706.94
P. pardus	1187103.85	4165364.27
P. pardus	1043098.71	4071591.5
P. pardus	1410539.69	4092753.68
P. pardus	1419106.76	3995588.63
P. pardus	1113327.26	4171718.55
P. pardus	1113265.06	4173514.81
P. pardus	1111175.38	4172630.18
P. pardus	1098275.82	4127183.97
P. pardus	1035385.18	4197606.51
P. pardus	392794.45	3522590.71
P. pardus	274851.22	4103563.74
P. pardus	856510.19	4037463.92
P. pardus	1503820.61	3163740.76
P. pardus	595072.05	3237759.45
P. pardus	670994.59	3287137.27
P. pardus	661288.75	3286477.75
P. pardus	575778.85	3257745.28
P. pardus	907971.38	3153154.85
P. pardus	587364.33	3252246.09
P. pardus	666568.66	3285645.54
P. pardus	637628.14	3210397.94
P. pardus	837198.6	3224722.93
P. pardus	579085.23	3329705.52
P. pardus	543855.37	3339591.26
P. pardus	662868.49	3282793.99
P. pardus	791015.48	3228925.43
P. pardus	661917.47	3278344.62
P. pardus	551936.98	3273395.71
P. pardus	524579.18	3346891.78
P. pardus	796139.07	3045710.28
P. pardus	408497.61	4048335.59
P. pardus	1021119.74	3172906.06
P. pardus	1055968.29	3260876.09
P. pardus	1159913.13	3109801.69
P. pardus	480778.52	3357586.19
P. pardus	479093.47	3365023.87
P. pardus	524793.56	3424175.52
P. pardus	1047431.99	3291502.49
P. pardus	517659.07	3370785.8
P. pardus	362475.35	4084313.05
P. pardus	400958.79	4109824.01
P. pardus	396326.16	4100875.44
P. pardus	409085.97	4069304.27
P. pardus	444591.39	4083918.64
P. pardus	621024.36	4036936.87
P. pardus	682653.92	3992223.4
P. pardus	479592.18	4056335.84
P. pardus	481037.28	4056286.25
P. pardus	720969.72	4000701.66
P. pardus	833541.73	3012919.11
P. pardus	956678.96	3486838.6
P. pardus	946434.32	3505538.82
P. pardus	265819.31	3690191.08
P. pardus	228101.56	3738695.64
P. pardus	149031.83	3685131
P. pardus	246561.22	3735267.59
P. pardus	321904.07	3723718.92
P. pardus	331658.69	3673586.78
P. pardus	132824.4	3719805.28
P. pardus	255610.78	3754209.02
P. pardus	257306.71	3680498.46
P. pardus	938562.01	4158287.21
P. pardus	799699.82	4071386.27
P. pardus	897294.41	4117452.99
P. pardus	895050.48	4125341.22
P. pardus	917651.86	4138498.49
P. pardus	915881.24	4132083.43
P. pardus	767579.51	4093539.19
P. pardus	792171.54	4060813.33
P. pardus	899167.65	4116733.27
P. pardus	904374.06	4116387.18
P. pardus	912245.89	4145557.64
P. pardus	845860.81	4086717.07
P. pardus	805319.46	4075490.6
P. pardus	911842.53	4130954.85
P. pardus	820393.24	4081470.72
P. pardus	809010.56	4080300.43
P. pardus	810960.09	4076512.3
P. pardus	852088.03	4092466.63
P. pardus	788703.82	4074227.68
P. pardus	772880.87	4098667.55
P. pardus	934792.05	4143778.96
P. pardus	937526.18	4156219.23
P. pardus	931167.69	4157546
P. pardus	929699.08	4145009.55
P. pardus	924508.21	4159494.06
P. pardus	932843.49	4149364.53
P. pardus	930215.73	4149738.8
P. pardus	927622.25	4150081.19
P. pardus	928652.82	4149644.47
P. pardus	936437.13	4148415.95
P. pardus	935272.96	4148983.58
P. pardus	933308.22	4148909.68
P. pardus	925833.79	4149753.22
P. pardus	941020.85	4147425.81
P. pardus	931314.88	4149224.27
P. pardus	928238.65	4149709.86
P. pardus	302091	4243529.82
